# Supplementary material for: COVID-19 Vaccine Effectiveness Studies against Symptomatic and Severe Outcomes during the Omicron Period in Four Countries in the Eastern Mediterranean Region
Source: Vaccines (Basel). 2024 Aug 10;12(8):906. doi: 10.3390/vaccines12080906 (PMC11360574; doi:10.3390/vaccines12080906)
Supplement: Supplementary file 1 [file vaccines-12-00906-s001.zip]

Archive with 4 entries (4 files):
- File S1 - STROBE.pdf
- File S2 - Additional methods and results.pdf
- File S3 - Lessons learned table.pdf
- File S4 - Consortium of Authors.pdf
